# Supplementary material for: Chronic Lung Allograft Dysfunction Is Associated with Significant Disability after Lung Transplantation—A Burden of Disease Analysis in 1025 Cases
Source: Adv Respir Med. 2023 Oct 12;91(5):432–44. doi: 10.3390/arm91050033 (PMC10603923; doi:10.3390/arm91050033)
Supplement: Supplementary file 1 [file arm-91-00033-s001.zip]

Archive with 1 entries (1 files):
- arm-2616188-supplementary.pdf
